# Supplementary material for: Economic evaluation of Health Extension Program packages in Ethiopia
Source: PLoS One. 2021 Feb 2;16(2):e0246207. doi: 10.1371/journal.pone.0246207 (PMC7853458; doi:10.1371/journal.pone.0246207)
Supplement: S1 Dataset — (XLSX) [file pone.0246207.s001.xlsx]

## Sheet: Summary information
		Summary inputs
	Summary information for the HEP costing
	Parameter	Value
	Discount rate	0.03
	Expected year of service for equipment	5
	expected year of service for building	30
	CPI index in 2018	125.981
	CPI index in 2015	93.784
	Proportion of building type in the country	0.446
	Average population served per year 2018	4000
	Exchange rate as of Dec 2018(1)	28.269
	Distribution cost of drug, additional to the unit cost	0.15
	Pentavalent vaccine (DPT, Hep B, Hib) vial of 1 dose: wastage rate	0.05
	Measles of 10 doses: wastage rate	0.35
	Pnuemococal and TT vaccine: wastage rate	0.1
	Number of level 3 Health Extension Workers	23932
	Number of level 4 Health Extension Workers	9438
	number of Annual service provided	0
	Number of Annual service provided for ICCM and EPI (diarrhea, pneumonia, malaria, and vaccination)	302
	Number of Annual service provided for CMNCH (ANC, FP, iron folate, TT)	472
	Number of Annual service for HIV and TB	13

## Sheet: Personnel cost
				Personnel cost per visit, 2018 Ethiopian Birr			Salary of Health Extension Workers, 2018 Ethiopian Birr
			Package of services	Health service interventions	Unit cost per Visit			Column1	Annual salary (ETB)	Monthly salary (ETB)
			Family Planning	Preventive (actual service)	3.13019			Health Extension Workers level 3	35256	2938
				Preventive (outreach)	6.3609			Health Extension Workers level 4	43536	3628
			Maternal Health	ANC+PMTCT (actual service)	6.34328
				ANC+PMTCT (outreach)	12.8903
				ANC+PMTCT (home visit)	8.5935
				Delivery+Facilty_ref	17.0641
				Postnatal care	10.6652
				Iron and folic acid supplimentation (shared with postnatal), AS	2.3496
				Iron and folic acid supplimentation (shared with postnatal), Outr	4.77465
				Iron and folic acid supplimentation (shared with postnatal), HH visit	3.1831
				TT Vaccination (actual service)	5.11358
				TT Vaccination (outreach)	10.3914
				Health Education on Maternal Health	0.395007
			Newborn Care (Approach BCG)	Care for newborn	1.88536
				Health education on newborn care	0.381969
			Child Care (Same)	Care for sick child_pneumonia treatment	14.7058
				Care for sick child_diarrhea treatment (actual)	12.3663
				Care for sick child_diarrhea treatment (outreach)	30.9157
				Care for sick child_malaria treatment <5	22.0587
			Vaccination	Child Vaccination (actual)	3.53614
				Child Vaccination (outreach)	6.36048
				Health education on Child Care	1.22158
			Nutrition	Maternal and child Nutrition	8.19026
				Care for sick child:Malnutrition	5.88232
			HIV/AIDS Prevention and Control	HIV/AIDS - Distribute Condoms	1.29215
				Health Education on HIV/AIDS or other STIs+asses STI	10.3372
				Voluntary Counseling and Testing (actual)	5.6781
				Voluntary Counseling and Testing (outreach)	11.5363
			Tuberculosis Prevention and Control	TB DOTs giving medicines+ Defaulter tracing (actual)	159.682
				TB DOTs giving medicines+ Defaulter tracing (home to home)	216.287
				TB case detection	0.588819
			Malaria Prevention and Control	Distribute ITNs	0.914966
				IRS Campaign/Prophylaxis for high risk groups	13.6689
				Test and/or treat malaria (>5 years) (act)	4.11604
				Test and/or treat malaria (>5 years) (HH)	5.57509
				Health Education on Malaria +vector mgt	0.288898
				Hypertension – Screening and Referral	1.56609
			utilization of latrine, excerta disposal	Construction, Usage and Maintenance of Sanitary Latrine (2)	0.257571
			Hand washing with soap	Personal Hygiene	0.257571
			Impovered water source	Water Supply Safety Measures	0.257571
			Other (7%)	Other - describe	1.03029

## Sheet: Drug and supplies
		Drug cost, 2018 Ethiopian Birr
	S.No	In put item /supply Used	Unit of measurement	Quantity	Unit cost	Number of doses per patient
	1	Pentavalent vaccine (DPT, Hep B, Hib) vial of 1 dose	vial	1	83.3632	3
	2	Measles of 10 doses	vial	10	74	1
	3	Depot-Medroxyprogesterone Acetate 150 mg - 1 ml Vial 3 monthly	Vial	1	15.765	1
	4	Levonorgestrel 0.03 mg, cycle of 28 pills	strip	84	6.75	1
	5	Condom, male	Pk	100	70.23	30
	6	Implant, single rod - 68 mg etonogestrel	Pk	1	203.034	1
	7	LLINs	Piece	1	46	1
	8	Insecticide(s) Propoxur (1kg) in USD	kg	1	479	1
	9	Artemether + Lumefantrine, tablets, 20 + 120 mg, 6 tablets	strip	30	135	1
	10	Chloroquine syrup	ml	60	15.42	1
	11	Chloroquine tablet	Pk	100	65.69	1
	12	Iron with folic acid,tab	Pk	1000	211.48	90
	13	TT vaccine	vial	10	18.4	2
	14	Pnuemococal vaccine	vial	2	#REF!	3
	15	Amoxicillin, powder/oral suspension, 125 mg/5 ml, 100ml bottle	Box	10	11.4654	2
	16	Gentamicin inj 10 mg/ml 2 ml amp	Vial	50	294.05	1
	17	ORS	pk	1000	1242.93	3
	18	Zinc, tablet, 20 mg	pk	100	9.0103	1
	19	Paracetamol, tablet, 100 mg of 10 tablets	pk	100	0.42996	3
	20	Kit 2 (RHZE 150/75/400/275) / 4(RH 150/75)	crtn	1	549.385	1
		Lists of supplies used per year, 2018 Ethiopian Birr
	S. No.	In put item /supply Used	Unit of measurement	Quantity used per year	Unit cost	Remark	Column1
	1	Gown	pcs	1	350	shared item
	2	Service delivery tally	pad	4	240	shared item
	3	Family folder	pcs	390	5.5	shared item
	4	Pen	pcs	12	15	shared item
	5	A4pape pk of 500	pcs	1	135	shared item
	6	Staples small size	pk	1	245.25	shared item
	7	Soap 125gm	pcs	14	14	shared item
	8	Plastic broom	pcs	1	50	shared item
	9	Mop	pcs	1	45	shared item
	10	Air fresher 400ml	pcs	1	75	shared item
	11	Toilet/tissue paper 100gm	pcs	4	15.45	shared item
	12	cotton roll 30gm	roll	50	35	shared item
	13	Alcohol 70%	Liter	15	18.75	shared item
	14	Dustbin	pcs	1	85	shared item
	15	Registration Book	pcs	2	335	shared item
	16	Blood Lancet	pk	100	0
	17	Gloves disposable	box	50	0
	19	ANC chart	pcs	25	0
	20	Safety box	pk	10	2
	21	Syringe, 0.5ml with needle	pcs	100	1.35
	22	Method dispensed count	Pad	277	0.52
	23	Gloves disposable	pk	327	1.52
	24	Gloves surgical	pk	277	15
	25	F/P sample,models for health education	pk	277	0.27
	26	Syringe, 0.5ml with needle	pk	681	1.35
	27	Kerosene	Liter	200	15
	28	RDT	pcs	23	12
	31	Blood Lancet	pk	223	0.55

## Sheet: Equipment and Building, SR
		Lists of furniture and equipment, 2018 Ethiopian Birr
	S.No	Item	Quantity (No of Available)	Unit cost	Total cost
	1	Shelf	1	2908.27	2908.27
	2	Shelf with rack	1	3386.48	3386.48
	3	Chair	2	1450.77	2901.55
	4	Table	2	2701	5402
	5	Stethoscope	1	148.41	148.41
	6	Sphygmomanometer	1	2949	2949
	7	Adult scale	1	11255	11255
	8	Fetoscope	1	147.8	147.8
	9	Screen, bedside	1	3921.25	3921.25
	10	Examination coach	1	2550	2550
	11	Bench	1	460	460
	12	Refrigerator (200L)	1	26000	26000
	13	Cold box	2	499.73	999.46
	14	Vaccine carrier	2	3670	7340
	15	Ice packs	8	55	440
	16	Screen, bedside	1	3921.25	3921.25
	17	Thermometer for Refrigerator	2	1176	2352
	18	Spoon	1	18.4	18.4
	19	ORS jar	1	45	45
	20	Cup	2	25	50
	21	Long sleeve coveralls	1	299.766	299.766
	22	Waterproof hats or helmets	1	345.168	345.168
	23	Face shields or goggles	1	302.18	302.18
	24	Respiratory mask	1	15.51	15.51
	25	Gloves	1	80.088	80.088
	26	Rubber boots	1	135.642	135.642
	27	Spray pumps	1	3690.71	3690.71
	28	LLIN	1	46	46
		Building cost by type of construction, 2018 Ethiopian Birr
		Health Post Hallow_block	Health Post wood/mud	Health Post Stone/Brick
		39476	16878.7	20315.6
		Start up cost, supervsion, and review meeting costs per client, 2018 Ethiopian Birr
		Type of training	cost per client per service
		Pre-service training	0.311852
		IRT: ICCM and EPI (diahrrea, malaria and pneumonia and vaccination) training	5.28772
		IRT: CMNCH (ANC, FP, iron folate, TT) training	3.5947
		IRT: HIV and Tuberculosis training	80.6124
		Supervision from Health center, woreda/district, FMOH, RHB and zonal health department	2.17087
		Review meeting	7.05214

## Sheet: Analysis Plan data
		Type of Service	ANC	Tetanus toxoid	Iron folate	Family planning (FP)	Penta (Child VAaccination)	Measles (Child VAaccination)	HIV/AIDS prevention and control	TB prevention and control	Malaria prevention and control	Hypertension screening	Diarrheal disease	Pneumonia treatment	Total per service type	Remark
	Outreach	Travel between work activities	2.0309	0.609271	0.217597	0.284598	0.244249	0.244249	0.184664	0.0841492	0.041287		0.763728	2.10025	6.80495
		Total Outreach	2.0309	0.609271	0.217597	0.284598	0.244249	0.244249	0.184664	0.0841492	0.041287		0.763728	2.10025	6.80495
	Health education	Providing health education or services (HP+HH)	1.83717	0.55115	0.196839	0.257449	0.220949	0.220949	0.166197	0.0757343	0.808193		0.690872	1.8999	6.9254
		Community mapping and mobilization	1.83717	0.0266556	0.00951986	0.0124512	0.0106859	0.0106859	0.00807904	0.00368153	0.0392872		0.0334131	0.091886	2.08351
		Building relationships in the community	1.83717	0.312251	0.111518	0.145856	0.125178	0.125178	0.0946402	0.776277	0.460221		0.391411	1.07638	5.45607
		Total Health education	5.5115	0.890057	0.317877	0.415756	0.356812	0.356812	0.268917	0.855692	1.3077	0	1.1157	3.06816	14.465
	Managing Supplies and Commodoties	Managing commodities and supplies	0.281679	0.0845036	0.0301799	0.0394727	0.0338764	0.0338764	0.0256122	0.0116712	0.124548		0.105926	0.291297	1.06264
		Total Managing Supplies and Commodoties	0.281679	0.0845036	0.0301799	0.0394727	0.0338764	0.0338764	0.0256122	0.0116712	0.124548		0.105926	0.291297	1.06264
	Mand E	Participating in meetings and giving trainings	1.14238	0.342715	0.122398	0.160086	0.13739	0.13739	0.103873	0.0473339	0.505121		0.429597	1.18139	4.30968
		Recordkeeping, reporting,managing family folders	1.65011	0.495033	0.176797	0.231236	0.198452	0.198452	0.150039	0.0683712	0.729619		0.620529	1.70645	6.22509
		Total Mand E	2.79249	0.837748	0.299196	0.391322	0.335842	0.335842	0.253913	0.115705	1.23474	0	1.05013	2.88785	10.5348
	Capacity Building	Receiving training	0.0507726	0.0456953	0.0163198	0.0213448	0.0183187	0.0183187	0.0138498	0.00631119	0.0673494		0.0572796	0.157519	0.473079
		Receiving supervision	0.126931	0.114238	0.0407994	0.0533621	0.0457967	0.0457967	0.0346245	0.015778	0.168374		0.143199	0.393797	1.1827
		Total Capacity Building	0.177704	0.159934	0.0571192	0.0747069	0.0641153	0.0641153	0.0484743	0.0220892	0.235723	0	0.200479	0.551316	1.65578
		Actual Service(Total)	10.7943	2.58151	0.921969	1.20586	1.03489	1.03489	0.78158	1.08931	2.944	0	3.23595	8.89887	34.5231

## Sheet: Analysis Plan data2
		Family Planning	Maternal Health				Newborn Care (Approach BCG)		Child Care (Same)			Vaccination		HIV/AIDS Prevention and Control			Tuberculosis Prevention and Control		Malaria Prevention and Control				Total
		Preventive	ANC+ PMTCT	Iron and folic acid supplimentation (shared with postnatal)	TT Vaccination	Health Education on Maternal Health	Care for newborn	Health education on newborn care	Care for sick child_pneumonia treatment	Care for sick child_diarrhea treatment	Care for sick child_malaria treatment <5	Child Vaccination	Health education on Child Care	HIV/AIDS - Distribute Condoms	Health Education on HIV/AIDS or other STIs+asses STI	Voluntary Counseling and Testing	Voluntary Counseling and Testing	TB case detection	Distribute ITNs	IRS Campaign/Prophylaxis for high risk groups	Test and/or treat malaria (>5 years)	Health Education on Malaria +vector mgt
	Providing health education or services (HP+HH)	0.257449	0.612389	0.196839	0.55115	0.0510324	0.243577	0.049348	1.8999	0.690872	2.84985	0.220949	0.157821	0.166197	1.32958	3.65634	1.36322	0.0757343	0.0193966	0.0359197	0.808193	0.0371583	15.2729
	Participating in meetings and giving trainings	0.160086	0.380794	0.122398	0.342715	0.0317329	0.15146	0.0306855	1.18139	0.429597	1.77209	0.13739	0.0981357	0.103873	0.830987	2.28521	0.852011	0.0473339	0.0121229	0.0224498	0.505121	0.0232239	9.52081
	Community mapping and mobilization	0.0124512	0.0296173	0.00951986	0.0266556	0.00246811	0.0117803	0.00238665	0.091886	0.0334131	0.137829	0.0106859	0.00763278	0.00807904	0.0646323	0.177739	0.0662675	0.00368153	0.000942892	0.0017461	0.0392872	0.00180631	0.740508
	Recordkeeping, reporting,managing family folders	0.231236	0.550036	0.176797	0.495033	0.0458364	0.218776	0.0443235	1.70645	0.620529	2.55968	0.198452	0.141752	0.150039	1.20031	3.30087	1.23068	0.0683712	0.0175109	0.0324275	0.729619	0.0335457	13.7523
	Managing commodities and supplies	0.0394727	0.0938929	0.0301799	0.0845036	0.00782441	0.0373458	0.00756616	0.291297	0.105926	0.436946	0.0338764	0.0241974	0.0256122	0.204897	0.563468	0.210081	0.0116712	0.00298916	0.00553547	0.124548	0.00572635	2.34756
	Receiving supervision	0.0533621	0.126931	0.0407994	0.114238	0.0105776	0.0504868	0.0102285	0.393797	0.143199	0.590696	0.0457967	0.0327119	0.0346245	0.276996	0.761738	0.284004	0.015778	0.00404097	0.00748327	0.168374	0.00774131	3.1736
	Receiving training	0.0213448	0.0507726	0.0163198	0.0456953	0.00423105	0.0201947	0.0040914	0.157519	0.0572796	0.236278	0.0183187	0.0130848	0.0138498	0.110798	0.304695	0.113601	0.00631119	0.00161639	0.00299331	0.0673494	0.00309653	1.26944
	Travel between work activities	0.284598	0.676968	0.217597	0.609271	0.056414	0.269263	0.054552	2.10025	0.763728	3.15038	0.244249	0.174463	0.184664	1.47731	4.0626	1.51469	0.0841492	0.0215518	0.0399108	0.897992	0.041287	16.9259
	Other activity	0.0640345	0.152318	0.0489593	0.137086	0.0126931	0.0605842	0.0122742	0.472557	0.171839	0.708835	0.054956	0.0392543	0.0415494	0.332395	0.914086	0.340804	0.0189336	0.00484916	0.00897992	0.202048	0.00928958	3.80832
	Waiting for clients in the health post (health center in urban settings)	0.722843	1.71941	0.552669	1.54747	0.143285	0.683895	0.138555	5.33438	1.93977	8.00157	0.620362	0.443115	0.469023	3.75218	10.3185	3.84711	0.213729	0.0547389	0.101368	2.28079	0.104864	42.9896
	Building relationships in the community	0.145856	0.346946	0.111518	0.312251	0.0289122	0.137997	0.0279579	1.07638	0.391411	1.61457	0.125178	0.0894125	0.0946402	0.757122	2.08208	0.776277	0.0431265	0.0110453	0.0204543	0.460221	0.0211596	8.67452
	Personnel cost per Visit	1.99273	4.74008	1.5236	4.26607	0.395007	1.88536	0.381969	14.7058	5.34757	22.0587	1.71021	1.22158	1.29215	10.3372	28.4273	10.5987	0.588819	0.150805	0.279268	6.28354	0.288898	118.475
	Total	3.98547	9.48016	3.04719	8.53214	0.790013	3.77072	0.763938	29.4116	10.6951	44.1174	3.42042	2.44316	2.5843	20.6744	56.8547	21.1975	1.17764	0.30161	0.558537	12.5671	0.577797	236.951

## Sheet:  Healthcenter,client cost
S.N.	Direct medical cost	Costing base yr.	ANC	Family planning	Pentavalent	Measles	TT	Pneumonia	Diarrhea	Malaria	TB_ DOTs
1	Consultation/Counseling/Registration fee	2018	0.59	0	0	0	0			0.181
2	Investigation / laboratory test	2018	1.19	0	0	0	0			0.251
3	Drug/ medical supplies cost	2018	3.84	0	0	0	0			0.1	30.76
	Total		5.62	0	0	0	0	3.51	3.34	0.532
S.N.	Direct Non- medical cost
1	Total travel cost (patient and care giver) to and from the health centre	2018	1.44	0.72	1.44	1.44	1.31			0.743	24.92
2	Extra food cost (patient and care giver)	2018	0	0	0	0	0			1.034	15.18
3	Accommodaton cost (patient and care giver)	2018	1.37	0.69	1.37	1.37	1.25			0.201	1.74
	Total		2.81	1.41	2.81	2.81	2.56	0.88	0.83	1.978	57.57
S.N.	Productivity Loss
1	Time spent to and from health facility (days/hrs) in travelling by foot 2:38 hr	2018	1.11	0.88	1.11	1.11	1.11	1.11	1.11	1.11	16.57
2	Average time spent to and from health facility (days/hrs) in travelling by transport(Assumption)	2018	0.21	0.11	0.21	0.21	0.21	0.21	0.21	0.21	0.21
3	Time spent in the health facility in seeking the service and waiting time (days/hrs)	2018	0.24	0.06	0.204	0.204	0.204	0.28	0.28	0.28	0.196
4	Total working days lost due to traveling ,waiting and seeking the services at the health centre	2018	1.56	1.05	1.524	1.524	1.524	1.6	1.6	1.6	16.976
			9.99	2.46	4.334	4.334	4.084	5.99	5.77	4.11	105.306

## Sheet:  Health post client cost
S.N.	Direct medical cost	Costing base yr.	ANC	Family planning	pentavalent	Measles	TT	Pneumonia	Diarrhea	Malaria	TB_ DOTs
1	Consultation/Counseling/Registration fee	2018	0	0	0	0	0	0	0	0	0
2	Investigation / laboratory post	2018	0	0	0	0	0	0	0	0	0
3	Drug/ medical cost	2018	0	0	0	0	0	0	0	0	0
	Total	2018	0	0	0	0	0	0	0	0	0
S.N.	Direct Non- medical cost
1	Total travel cost (patient and care giver) to and from the health post	2018	2.69	1.34	2.69	2.69	2.69	2.69	2.69	0.68	0.7
2	Extra food cost (patient and care giver)	2018	0	0	0	0	0	0	0	0.63	4.3
3	Accommodaton cost (patient and care giver)	2018	0	0	0	0	0	0	0	0.08	0.08
	Total	2018	2.69	1.34	2.69	2.69	2.69	2.69	2.69	1.39	5.08
S.N.	Productivity Loss
1	Time spent to and from health post (days/hrs) in travelling by foot	2018	0.44	0.22	0.44	0.44	0.22	0.44	0.44	0.22	4.3
3	Time spent in the health post in seeking the service including waiting time (days/hrs)	2018	0.32	0.092	0.24	0.24	0.12	0.28	0.28	0.144	0.18
3	Totalproductivity loss due to traveling ,waiting and seekng the services at health post	2018	0.76	0.312	0.68	0.68	0.34	0.72	0.72	0.364	4.48
			3.45	1.652	3.37	3.37	3.03	3.41	3.41	1.754	9.56

## Sheet:  Patient cost IPD
	No Visits inpatient per client	Socio-economic characteristics				Services given	Time spent in the health facility (days:hrs)	Time spent to and from health facility (days:hrs)	Time spent to and from health facility		Lost productivity			Direct medical Cost				Direct non-medical Cost						Number of care giver support	day of support	source of finance	Remark
		Age	education status	employement status	household income				By foot	by transport	Working days lost	hospitalization days	home care services	registration/ consultation cost	drug cost	investigation cost	inpatient hospital admission costs	Total travel cost		Extra food cost		Accommodaton cost
																		Patient	Care giver/friend/relative /guardian	Patient	Care giver/friend/relative /guardian	Patient	Care giver/friend/relative /guardian				dissagregated by agro-ecological setting
	Visit 1
	Visit 2
	Visit 3
	Visit 4
	Visit 5
	Visit 6
	Visit 7

## Sheet:  with no HEP
															Consumer price index of 2018: ethiopia
									Consumer price index over the year Base CPI base year=2010						Montly	Average annual
							conversion of prices to 2018			Year	CPI	Mulitplying factor		September	260.31
							Reference	11,12		2007	59.0439	4.61169		October	260.95
										2008	85.2339	3.19465		November	262.43
		Unit cost of health center services etimation								2009	92.4648	2.94482		december	261.83			Reference	12
	Base year cost 2018									2010	100	2.72293		January	262.9	272.293
		price conversion: CPI	Exchange rate							2011	133.25	2.04347		February	270.04
	2018	1	0.0363							2012	165.396	1.64631		march	274.48
	2017	1.09315	0.0435							2013	178.759	1.52324		April	276.99
	2015	1.28803	0.0487							2014	191.991	1.41825		May	278.92
	2014	1.41825	0.0512							2015	211.403	1.28803		June	284.54
	2011	2.04347	0.0594							2016	226.759	1.2008		July	285.73
	2008	3.19465	0.1049							2017	249.091	1.09315		August	288.39
	2007	4.61169	0.112							2018	272.293	1
		Unit costs from litrature												Sensititvity analysis
		Type of service	limitations	currency	base year cost	Unit cost	cost_Birr	Cost_birr_2018	Capital cost added	Total cost_Birr_2018	Cost_USD_2018	reference		Type of service	lower value	Higher value	References
	1	Family planning service		Birr	2017	92.6	92.6	101.225		101.225	4.4033	3,4		Family planning service
	2	TB: DOT		USD	2007	116.5	1040.18	4796.98		4796.98	537.262			TB: DOT
	3	Malaria	no capital cost	Birr	2014	134	134	190.046		190.046	9.73036	4		Malaria
	4	diarrhia treatment		USD	2011	9	151.515	309.617		309.617	18.3912	1,2		diarrhia treatment
	5	Pneumonia		USD	2011	45	757.576	1548.08		1548.08	91.9562	5		Pneumonia
	6	Imm: pentavalent vaccination	no capital cost	Birr	2014	129	129	182.955		182.955	9.36729	4		Imm: pentavalent vaccination
	7	Imm: measles	no capital cost	Birr	2014	70	70	99.2778		99.2778	5.08302	4		Imm: measles
	8	ANC	no capital cost	Birr	2014	231	231	327.617		327.617	16.774	4		ANC
	9	Iron folate		USD	2008	2	19.0658	60.9085			6.3893	6		Iron folate
	10	hypertension screening		USD	2011	3	50.5051	103.206			6.13041	7		hypertension screening
	11	Imm: TT												Imm: TT
		Addressing the limitations of the study: capital cost estimation
				Reference
		ANC time in minute	15	8
		number of annual ANC service		PD
		number of Annual ANC and family planning		PD
		Malaria: laboatory time	30	Expert opinion
		Number of malaria microscopy		PD
		% of malaria service contribution to building	0.05
		Malaria: OPD time	25	Expert opinion
		practical working minute	126720
		ANC per minute	0.000118371
		Malaria laboratory/minute	0.000236742
		Annual number vaccinated clients		PD
		Annual number of PENTA vaccinated clients		PD
		Annual number of measeles vaccinated clients		PD
	Capital cost of Antenatal care
	No	Item (purchase cost)	Unit of measurement	Quantity	unit cost	Total cost	cost in 2018	cost/service	total cost/service
	1	Building (2015)	Meter square	16	8000	128000	164867	#DIV/0!
	2	Shelf	PC	primary data	2811	#VALUE!	#VALUE!	#VALUE!
	3	Shelf with rack	PC		3274	0	0	0
	4	Chair	PC		1403	0	0	0
	5	Table	PC		2701	0	0	0
	6	Stethoscope	PC		148	0	0	0
	7	Sphygmomanometer	PC		2949	0	0	0
	8	Adult scale	PC		11255	0	0	0
	9	Fetoscope	PC		147.8	0	0	0
	10	Screen, bedside	PC		3921	0	0	0
	11	Examination coach	PC		2550	0	0	0	#DIV/0!
	Capital cost of Malaria diagnosis and treatment
Laboratory	No.	Item	Unit of measurement	Quantity	unit cost	Total cost	cost in 2018	cost/service	total cost/service
	1	Building (2015)	Meter square	16	8000	128000	164867
	2	Chair		primary data	1403
	3	Table			2701
	4	Shelf			2811
	5	microscopy
OPD	1	Building	Meter square	16	8000	128000	164867
	2	Thermometer		primary data	1176
	3	Examination coach			2550
	4	Shelf			2811
	5	Table			2701
	6	Chair			1403
	Estimating unit cost of TT vaccination
equipment
	No.	Item	Unit of measurement	Quantity	unit cost	Total cost	cost in 2018	cost/service	total cost/service
	1	Building	Meter square	16	8000	128000	164867
	2	shelf		Primary data	2811
	3	Table			2701
	4	Chair			1403
	5	Refrigerator
	6	Cold box
	7	Vaccine carrier
	8	Ice packs
	9	Thermometer			1176
supplies
	No.	Item	Unit of measurement	Quantity used per six month	Unit cost	% allocation to TT	Total cost	Total client Served by service per year	cost per service
	1	cotton roll 30gm		Primary data				Primary data
	2	TT vaccine
	3	Alcohol 70%
	4	service delivery tally
	5	Bucket, swab
	6	Syringe, 0.5ml with needle
	7	Soap
	8	Pen
	9	Gown
	10	Pencil
	11	Marker
	12	Safety box
Personnel salary
		average monthly salary	total minutes in a month	minutes for providing Immunization per client	cost per client
			10560
unit cost of TT vaccination
	No	category	Cost per client
	1	building
	2	equipment
	3	supples
	4	personnell
		total
		References
	1	Stack ML, Ozawa S, Bishai DM, et al. Estimated economic benefits during the ‘decade of vaccines’ include treatment savings, gains in labor productivity. Health Aff 2011;30:1021–8.
	2	World Health Organization. WHO-CHOICE. http://www.who.int/choice/costs/en (accessed Feb 2014).
	3	Kassa. Cost of family planning service in dessie city administration, amhara regional state, Ethiopia. J Public Health Policy Plann.2018;3(1):1-9.
	4	Berman, P; Alebachew, A; Mann, C; Agarwal, A; Abdella, E. 2016. Costs of Publicly Funded Primary Care Facilities, Departments, and Exempted Services in Ethiopia. Harvard T.H. Chan School of Public Health; Breakthrough International Consultancy, PLC: Boston, Massachusetts and Addis Ababa, Ethiopia.
	5	Johansson KA, Memirie ST, Pecenka C, Jamison DT, Verguet S (2015) Health Gains and Financial Protection from Pneumococcal Vaccination and Pneumonia Treatment in Ethiopia: Results from an Extended Cost-Effectiveness Analysis. PLoS ONE 10(12): e0142691. doi:10.1371/journal.pone.0142691
	6	siteresources.worldbank.org/HEALTHNUTRITIONANDPOPULATION/Resources/Peer-Reviewed-Publications/ScalingUpNutrition.pdf
	7	whqlibdoc.who.int/publications/2011/9789241502313_eng.pdf
	8	https://academic.oup.com/jn/article/134/10/2678/4688367
	9	https://www.finder.com/usd-etb-exchange-rate
	10	https://www.xe.com/de/currencytables/?from=ETB&date=2008-05-18
	11	https://knoema.com/atlas/Ethiopia/topics/Economy/Inflation-and-Prices/Consumer-price-index
	12	https://www.economy.com/ethiopia/consumer-price-index-cpi

[truncated: 3 more sheets:  Data Gap, Sheet1, Impact on LIfe]
